# Supplementary material for: Reactive Oxygen Species Detection Using Fluorescence in Enchytraeus crypticus—Method Implementation through Ag NM300K Case Study
Source: Toxics. 2021 Sep 24;9(10):232. doi: 10.3390/toxics9100232 (PMC8541345; doi:10.3390/toxics9100232)
Supplement: Supplementary file 1 [file toxics-09-00232-s001.zip]

Archive with 1 entries (1 files):
- toxics-1374124 SM.pdf
